# Supplementary material for: Insight into unique somitogenesis of yak (Bos grunniens) with one additional thoracic vertebra
Source: BMC Genomics. 2020 Mar 4;21:201. doi: 10.1186/s12864-020-6598-9 (PMC7057515; doi:10.1186/s12864-020-6598-9)
Supplement: Supplementary file 1 — Additional file 1. The genes that overlapped with regions under strong selective sweeps. [file 12864_2020_6598_MOESM1_ESM.xlsx]

## Sheet: Sheet1
Table S1. the candidate genes under strong selective sweep
No.	For JC population	No.	For GY population
1	ABCC12	1	ACTL9
2	ABCG1	2	AGAP1
3	ABI2	3	AIM2
4	ACSM1	4	AK6
5	ACTRT2	5	AKAP5
6	ACVR2B	6	ANKRD24
7	ADAM10	7	ANKRD53
8	ADAM7	8	ARHGAP21
9	ADAMTS9	9	ARHGAP36
10	ADCY1	10	ARV1
11	ADCY3	11	ATN1
12	ADGRD1	12	ATP6V1B1
13	ADGRF5	13	ATXN7L1
14	ADIPOR2	14	BAG4
15	ADRA1A	15	BFSP2
16	ADSS	16	BOD1L1
17	AEBP1	17	C1R
18	AFF1	18	C1S
19	AGBL4	19	C2CD5
20	ALPK1	20	CACNA1C
21	ALPK3	21	CBLB
22	ANKFN1	22	CBS
23	ANKRD66	23	CCDC12
24	ANKS1B	24	CCDC125
25	AP1G2	25	CCDC58
26	APBB1	26	CCDC94
27	ARFIP2	27	CD47
28	ARHGEF16	28	CDCA7
29	ARHGEF37	29	CDK10
30	ARID2	30	CDK7
31	ASB16	31	CDKL3
32	ASCC3	32	CDKN2AIPNL
33	ASIC5	33	CDV3
34	ATG4A	34	CHKB
35	ATG7	35	CHMP1A
36	ATL3	36	CNOT11
37	ATP13A3	37	COL10A1
38	ATP2A3	38	CPNE7
39	ATP2C2	39	CPPED1
40	ATP5S	40	CPSF6
41	ATP6V0A4	41	CPT1B
42	ATP6V1C2	42	CRHR2
43	ATRN	43	CT55
44	BACE2	44	CTNNA2
45	BARD1	45	CXCL11
46	BEST1	46	DACH1
47	BICC1	47	DDAH1
48	BIRC6	48	DDHD2
49	BLOC1S4	49	DENND1A
50	BLVRA	50	DMD
51	BOLA3	51	DMXL1
52	BST1	52	DOK6
53	BTBD17	53	DPEP1
54	BUB3	54	DUSP23
55	CADM1	55	EBI3
56	CBLN4	56	ELOVL7
57	CCBE1	57	EMG1
58	CCDC166	58	ENOX2
59	CCDC86	59	EPB41L2
60	CCDC89	60	EPHB1
61	CCKBR	61	ERCC8
62	CD300A	62	EXOC6B
63	CD300LB	63	FAM162A
64	CD5	64	FAM3B
65	CD6	65	FAT3
66	CD74	66	FEM1C
67	CDH19	67	FGF12
68	CDH2	68	FGFR1
69	CDKL1	69	FKBP14
70	CDKL5	70	FNDC7
71	CENPF	71	FRMD3
72	CENPO	72	GADD45G
73	CENPU	73	GHR
74	CEP170	74	GKN1
75	CFAP58	75	GMDS
76	CHMP4C	76	GPC6
77	CHSY3	77	GPR78
78	CINP	78	GRIK4
79	CLDN12	79	GRK5
80	CLDN19	80	HACE1
81	CLEC16A	81	HDAC10
82	CNTNAP5	82	HSPB8
83	COBLL1	83	IFI16
84	COL12A1	84	IL17RA
85	COL2A1	85	IL1RAPL2
86	COL4A6	86	IL23R
87	COPS7A	87	IMPA1
88	CPSF7	88	ITPK1
89	CPT2	89	ITPKB
90	CRAMP1	90	KLF12
91	CREBZF	91	LETM2
92	CRIP1	92	LHFPL3
93	CSGALNACT2	93	LOC102264344
94	CSMD2	94	LOC102264605
95	CSNK1A1	95	LOC102264748
96	CUL2	96	LOC102265007
97	DAGLA	97	LOC102265096
98	DARS	98	LOC102266090
99	DCAF11	99	LOC102266657
100	DCHS1	100	LOC102267086
101	DCT	101	LOC102267179
102	DDB1	102	LOC102267279
103	DENND2A	103	LOC102267872
104	DESI2	104	LOC102267900
105	DGKB	105	LOC102267925
106	DGKD	106	LOC102268516
107	DGKG	107	LOC102268594
108	DMD	108	LOC102269044
109	DNAI2	109	LOC102269045
110	DNAJB5	110	LOC102269077
111	DNAJC13	111	LOC102269115
112	DNHD1	112	LOC102269322
113	DOK5	113	LOC102269323
114	DPP8	114	LOC102269516
115	DRD2	115	LOC102269815
116	DSE	116	LOC102269848
117	DUSP6	117	LOC102270029
118	DUSP7	118	LOC102270097
119	DYSF	119	LOC102270816
120	E2F6	120	LOC102271792
121	EBF4	121	LOC102271818
122	ECT2	122	LOC102272103
123	EDN1	123	LOC102272258
124	EEF1D	124	LOC102272676
125	EFCAB2	125	LOC102273687
126	EFCAB6	126	LOC102273814
127	EFCAB9	127	LOC102274280
128	EI24	128	LOC102275879
129	ELMO1	129	LOC102275963
130	EMC9	130	LOC102275970
131	EME2	131	LOC102276028
132	EML1	132	LOC102277268
133	EP300	133	LOC102277307
134	ERBB4	134	LOC102277490
135	ERC1	135	LOC102277557
136	ERG	136	LOC102277944
137	ERRFI1	137	LOC102278029
138	EVA1B	138	LOC102278033
139	EVC2	139	LOC102278300
140	FADS1	140	LOC102278618
141	FADS2	141	LOC102278893
142	FADS3	142	LOC102278963
143	FAM184A	143	LOC102279245
144	FAM198A	144	LOC102279254
145	FAM20B	145	LOC102279483
146	FAM24A	146	LOC102280057
147	FAM71F2	147	LOC102281652
148	FARSB	148	LOC102281829
149	FBXL14	149	LOC102282549
150	FBXW4	150	LOC102282856
151	FEN1	151	LOC102283150
152	FITM1	152	LOC102283430
153	FITM2	153	LOC102283447
154	FMO3	154	LOC102285040
155	FN1	155	LOC102285083
156	FREM2	156	LOC102285278
157	FTH1	157	LOC102285504
158	FXYD4	158	LOC102285550
159	GABRR3	159	LOC102286036
160	GAL3ST1	160	LOC102286314
161	GCK	161	LOC102286452
162	GFRAL	162	LOC102287021
163	GGA3	163	LOC102287098
164	GINS4	164	LOC102287269
165	GLI4	165	LOC102287450
166	GLRX5	166	LOC102287559
167	GNPTAB	167	LOC102287707
168	GP5	168	LOC102287732
169	GPC6	169	LOC102287832
170	GPIHBP1	170	LOC102287839
171	GPR139	171	LOC102288077
172	GPR142	172	LOC102288123
173	GPR180	173	LOC102288408
174	GPR85	174	LOC106700572
175	GPRC5C	175	LOC106700716
176	GRAMD3	176	LOC106700944
177	GRHL1	177	LOC106701142
178	GRHL2	178	LOC106701370
179	GRIA3	179	LOC106701520
180	GRIA4	180	LOC106701556
181	GRIK3	181	LOC106701649
182	GRM1	182	LOC106701661
183	GRM8	183	LOC106701698
184	HACD3	184	LPCAT3
185	HAGH	185	LRRC16A
186	HAVCR2	186	MAGI2
187	HCN1	187	MAML2
188	HCN4	188	2019-03-04
189	HEATR1	189	MED13L
190	HEPHL1	190	MELK
191	HGF	191	METTL13
192	HHLA2	192	MFSD6
193	HMGCLL1	193	MGAM2
194	HN1	194	MIER2
195	HN1L	195	MKRN3
196	HNF4A	196	MOSPD1
197	HNRNPU	197	MPPED2
198	HPCAL1	198	MTHFD1
199	HPX	199	MYOC
200	HRH1	200	NBEA
201	HS3ST2	201	NBEAL2
202	HS6ST1	202	NDUFAF2
203	HUNK	203	NEK6
204	ICE2	204	NF1
205	IFT140	205	NFE2L3
206	IFT80	206	NGLY1
207	IGFALS	207	NID1
208	IGFBP1	208	NLN
209	IGFBP3	209	NPHP4
210	IL12A	210	NPTXR
211	IL27RA	211	NR5A2
212	ILK	212	NRN1
213	INPP4B	213	NT5DC1
214	IQCA1	214	NTF3
215	IQCH	215	NXPH1
216	IQGAP2	216	PDE4D
217	IRF5	217	PDGFD
218	ITPRIPL2	218	PGRMC1
219	IVNS1ABP	219	PHB2
220	JAM2	220	PKNOX1
221	JPH4	221	PLEK2
222	KCNF1	222	PLEKHA8
223	KCNH7	223	PLPP2
224	KCNJ6	224	PLPP5
225	KCP	225	PRKG1
226	KHDRBS3	226	PRRC2C
227	KIAA1671	227	PTPN6
228	KIF19	228	QARS
229	KLF11	229	QRICH1
230	KLF12	230	RAD17
231	KLHL8	231	RAG2
232	L2HGDH	232	RALGPS2
233	LAG3	233	RASA3
234	LAMP2	234	RBM19
235	LHFP	235	RBM46
236	LIPC	236	RNF149
237	LOC102264388	237	RNF2
238	LOC102264436	238	RNFT2
239	LOC102264504	239	RPL13
240	LOC102264561	240	SGTB
241	LOC102264718	241	SH3BP4
242	LOC102264788	242	SHCBP1
243	LOC102265000	243	SHD
244	LOC102265122	244	SHISA6
245	LOC102265282	245	SHROOM3
246	LOC102265525	246	SLC10A5
247	LOC102265855	247	SLC4A5
248	LOC102265903	248	SMIM2
249	LOC102266072	249	SMLR1
250	LOC102266136	250	SPATA2L
251	LOC102266437	251	SPATA33
252	LOC102266500	252	SPG7
253	LOC102266552	253	ST18
254	LOC102266639	254	ST8SIA1
255	LOC102266765	255	STPG2
256	LOC102267101	256	STXBP3
257	LOC102267123	257	SYCE3
258	LOC102267253	258	TAF9
259	LOC102267269	259	TBC1D8
260	LOC102267397	260	TDRD9
261	LOC102267407	261	TENM4
262	LOC102267483	262	TEX261
263	LOC102267659	263	TICAM2
264	LOC102267662	264	TMED7
265	LOC102267679	265	TMEM159
266	LOC102267687	266	TMEM229B
267	LOC102267689	267	TMIGD2
268	LOC102267783	268	TOPBP1
269	LOC102267942	269	TOX
270	LOC102267958	270	TRABD
271	LOC102268039	271	TRAM1
272	LOC102268060	272	TRMT1L
273	LOC102268125	273	TRNAC-ACA
274	LOC102268237	274	TRNAC-GCA
275	LOC102268317	275	TRNAG-CCC
276	LOC102268560	276	TRNAG-UCC
277	LOC102268584	277	TRNAR-ACG
278	LOC102268595	278	TRNAR-CCG
279	LOC102268598	279	TRNAS-GGA
280	LOC102268662	280	TRNAV-UAC
281	LOC102268686	281	TRNAW-CCA
282	LOC102268809	282	TTC13
283	LOC102268864	283	TUBGCP6
284	LOC102268941	284	UBE2B
285	LOC102268966	285	UNC79
286	LOC102269083	286	USP13
287	LOC102269160	287	USP19
288	LOC102269451	288	VAMP4
289	LOC102269537	289	VAX2
290	LOC102269622	290	VPS13B
291	LOC102269720	291	VWF
292	LOC102269732	292	WDFY4
293	LOC102269752	293	WDR5B
294	LOC102269960	294	WDR78
295	LOC102269997	295	WHSC1L1
296	LOC102270011	296	YTHDF3
297	LOC102270169	297	ZBTB1
298	LOC102270207	298	ZBTB25
299	LOC102270293	299	ZFAND1
300	LOC102270297	300	ZFHX3
301	LOC102270583	301
302	LOC102270633	302
303	LOC102270654	303
304	LOC102270725	304
305	LOC102270775	305
306	LOC102270863	306
307	LOC102270891	307
308	LOC102270991	308
309	LOC102271041	309
310	LOC102271136	310
311	LOC102271139	311
312	LOC102271147	312
313	LOC102271330	313
314	LOC102271426	314
315	LOC102271434	315
316	LOC102271714	316
317	LOC102272003	317
318	LOC102272287	318
319	LOC102272508	319
320	LOC102272572	320
321	LOC102272642	321
322	LOC102272692	322
323	LOC102272722	323
324	LOC102272729	324
325	LOC102272778	325
326	LOC102272838	326
327	LOC102272860	327
328	LOC102273011	328
329	LOC102273071	329
330	LOC102273114	330
331	LOC102273139	331
332	LOC102273302	332
333	LOC102273317	333
334	LOC102273422	334
335	LOC102273470	335
336	LOC102273609	336
337	LOC102273692	337
338	LOC102273712	338
339	LOC102273814	339
340	LOC102273861	340
341	LOC102274071	341
342	LOC102274229	342
343	LOC102274355	343
344	LOC102274549	344
345	LOC102274658	345
346	LOC102274943	346
347	LOC102275045	347
348	LOC102275135	348
349	LOC102275136	349
350	LOC102275171	350
351	LOC102275229	351
352	LOC102275406	352
353	LOC102275426	353
354	LOC102275713	354
355	LOC102275819	355
356	LOC102275852	356
357	LOC102275918	357
358	LOC102276213	358
359	LOC102276413	359
360	LOC102276602	360
361	LOC102276672	361
362	LOC102276744	362
363	LOC102276821	363
364	LOC102276875	364
365	LOC102276897	365
366	LOC102277159	366
367	LOC102277281	367
368	LOC102277441	368
369	LOC102277460	369
370	LOC102277598	370
371	LOC102277616	371
372	LOC102277726	372
373	LOC102277813	373
374	LOC102277845	374
375	LOC102277861	375
376	LOC102277945	376
377	LOC102278006	377
378	LOC102278276	378
379	LOC102278565	379
380	LOC102278583	380
381	LOC102278643	381
382	LOC102278695	382
383	LOC102278814	383
384	LOC102278843	384
385	LOC102278889	385
386	LOC102278906	386
387	LOC102278968	387
388	LOC102278974	388
389	LOC102279062	389
390	LOC102279073	390
391	LOC102279081	391
392	LOC102279123	392
393	LOC102279171	393
394	LOC102279370	394
395	LOC102279456	395
396	LOC102279526	396
397	LOC102279613	397
398	LOC102279638	398
399	LOC102279735	399
400	LOC102279742	400
401	LOC102279760	401
402	LOC102279813	402
403	LOC102280021	403
404	LOC102280303	404
405	LOC102280320	405
406	LOC102280345	406
407	LOC102280449	407
408	LOC102280568	408
409	LOC102280578	409
410	LOC102280746	410
411	LOC102280764	411
412	LOC102281026	412
413	LOC102281311	413
414	LOC102281787	414
415	LOC102281803	415
416	LOC102281831	416
417	LOC102281907	417
418	LOC102282073	418
419	LOC102282131	419
420	LOC102282141	420
421	LOC102282204	421
422	LOC102282352	422
423	LOC102282354	423
424	LOC102282356	424
425	LOC102282384	425
426	LOC102282389	426
427	LOC102282420	427
428	LOC102282636	428
429	LOC102282699	429
430	LOC102282991	430
431	LOC102283063	431
432	LOC102283122	432
433	LOC102283330	433
434	LOC102283393	434
435	LOC102283558	435
436	LOC102283618	436
437	LOC102283829	437
438	LOC102283927	438
439	LOC102283995	439
440	LOC102284103	440
441	LOC102284166	441
442	LOC102284700	442
443	LOC102284751	443
444	LOC102284756	444
445	LOC102284819	445
446	LOC102284880	446
447	LOC102284946	447
448	LOC102285035	448
449	LOC102285064	449
450	LOC102285096	450
451	LOC102285128	451
452	LOC102285325	452
453	LOC102285342	453
454	LOC102285387	454
455	LOC102285440	455
456	LOC102285489	456
457	LOC102285625	457
458	LOC102285658	458
459	LOC102285676	459
460	LOC102285781	460
461	LOC102285915	461
462	LOC102285961	462
463	LOC102286046	463
464	LOC102286179	464
465	LOC102286237	465
466	LOC102286254	466
467	LOC102286325	467
468	LOC102286527	468
469	LOC102286716	469
470	LOC102286732	470
471	LOC102286816	471
472	LOC102286917	472
473	LOC102287011	473
474	LOC102287096	474
475	LOC102287297	475
476	LOC102287375	476
477	LOC102287440	477
478	LOC102287476	478
479	LOC102287903	479
480	LOC102287951	480
481	LOC102288134	481
482	LOC102288156	482
483	LOC102288180	483
484	LOC102288187	484
485	LOC102288222	485
486	LOC102288318	486
487	LOC106700533	487
488	LOC106700544	488
489	LOC106700722	489
490	LOC106700748	490
491	LOC106700775	491
492	LOC106700805	492
493	LOC106700828	493
494	LOC106700853	494
495	LOC106700884	495
496	LOC106700981	496
497	LOC106701011	497
498	LOC106701086	498
499	LOC106701087	499
500	LOC106701165	500
501	LOC106701193	501
502	LOC106701217	502
503	LOC106701241	503
504	LOC106701267	504
505	LOC106701278	505
506	LOC106701349	506
507	LOC106701395	507
508	LOC106701398	508
509	LOC106701534	509
510	LOC106701544	510
511	LOC106701555	511
512	LOC106701570	512
513	LOC106701642	513
514	LOC106701674	514
515	LOC106701721	515
516	LONRF1	516
517	LRP1B	517
518	LRP3	518
519	LRRC28	519
520	LSAMP	520
521	LY6H	521
522	LYPD8	522
523	LZIC	523
524	LZTS1	524
525	MACROD2	525
526	MAGI2	526
527	MAN1A1	527
528	MAPK15	528
529	MAPK8IP3	529
530	MEGF6	530
531	MEP1A	531
532	MEX3C	532
533	MFSD1	533
534	MGAT5	534
535	MGST1	535
536	MIF4GD	536
537	MKKS	537
538	MLF2	538
539	MOB1A	539
540	MORN1	540
541	MPPED1	541
542	MRPL39	542
543	MRPS34	543
544	MRPS7	544
545	MS4A10	545
546	MS4A15	546
547	MS4A18	547
548	MSH3	548
549	MTA1	549
550	MUC4	550
551	MYH15	551
552	MYL7	552
553	MYO10	553
554	MYO1B	554
555	MYOM2	555
556	MYRF	556
557	NCK2	557
558	NCOA1	558
559	NDC1	559
560	NDUFAF6	560
561	NDUFV3	561
562	NECAB2	562
563	NEGR1	563
564	NEO1	564
565	NETO1	565
566	NEUROG2	566
567	NFASC	567
568	NHLRC3	568
569	NLRC4	569
570	NMNAT1	570
571	NOL10	571
572	NOL4	572
573	NOTO	573
574	NPC1	574
575	NPC1L1	575
576	NQO2	576
577	NRCAM	577
578	NTM	578
579	NUBP2	579
580	NUDCD3	580
581	NUP85	581
582	NXPH1	582
583	ODC1	583
584	OLFML1	584
585	OSBPL3	585
586	OSGIN1	586
587	OSMR	587
588	OTUD3	588
589	OXSR1	589
590	P2RX1	590
591	P3H1	591
592	PACS2	592
593	PAFAH1B2	593
594	PALM2	594
595	PALM3	595
596	PAXBP1	596
597	PCK2	597
598	PDE1C	598
599	PDE9A	599
600	PDIA6	600
601	PEX10	601
602	PHF21A	602
603	PHF24	603
604	PI4KB	604
605	PITPNB	605
606	PLA2G2E	606
607	PLA2G7	607
608	PLCB1	608
609	PLCH2	609
610	PLPPR5	610
611	POC1A	611
612	POLD2	612
613	POLI	613
614	POLR3A	614
615	POMGNT2	615
616	PPIA	616
617	PPP1R17	617
618	PPP2R2C	618
619	PQLC3	619
620	PRDM16	620
621	PREX1	621
622	PRKCDBP	622
623	PROSER1	623
624	PRPF19	624
625	PRSS48	625
626	PSMA8	626
627	PSMD10	627
628	PSME1	628
629	PSME2	629
630	PTGDR2	630
631	PTRHD1	631
632	PYCRL	632
633	R3HDM1	633
634	R3HDML	634
635	RAB3IL1	635
636	RABGAP1L	636
637	RAP1GAP	637
638	RASGEF1A	638
639	RBM33	639
640	RBMS3	640
641	RBP7	641
642	RBPJ	642
643	RER1	643
644	RET	644
645	RFX5	645
646	RGS13	646
647	RHPN1	647
648	RIBC2	648
649	RIOK3	649
650	RIPK1	650
651	RLN3	651
652	RNF128	652
653	RNF150	653
654	RNF31	654
655	ROCK2	655
656	RORA	656
657	RPL38	657
658	RPS12	658
659	RPS14	659
660	RRM2	660
661	RRP12	661
662	RRP8	662
663	RUNDC3B	663
664	RYR2	664
665	SAMD5	665
666	SASH1	666
667	SCAF11	667
668	SCAF4	668
669	SCAPER	669
670	SDHAF2	670
671	SGCZ	671
672	SH3BGR	672
673	SH3D21	673
674	SH3KBP1	674
675	SIKE1	675
676	SLC15A3	676
677	SLC18B1	677
678	SLC1A7	678
679	SLC22A13	679
680	SLC22A14	680
681	SLC22A15	681
682	SLC25A19	682
683	SLC25A27	683
684	SLC28A1	684
685	SLC2A9	685
686	SLC30A6	686
687	SLC38A1	687
688	SLC38A11	688
689	SLC38A8	689
690	SLC5A9	690
691	SLC7A10	691
692	SLX4IP	692
693	SMC1B	693
694	SMPD1	694
695	SND1	695
696	SNX16	696
697	SOD1	697
698	SORL1	698
699	SPAG16	699
700	SPSB3	700
701	SRPX2	701
702	SS18	702
703	ST6GAL1	703
704	ST6GAL2	704
705	STARD6	705
706	STK10	706
707	STK17A	707
708	STK40	708
709	STOML3	709
710	STT3A	710
711	STXBP5	711
712	STXBP6	712
713	SUMO2	713
714	SUN3	714
715	SUSD1	715
716	SWT1	716
717	SYNJ1	717
718	SYT17	718
719	SYT7	719
720	SYTL2	720
721	TAF10	721
722	TAF1B	722
723	TBC1D21	723
724	TBC1D8B	724
725	TCL1B	725
726	TCOF1	726
727	TDRD6	727
728	TEAD4	728
729	TECPR2	729
730	TENM2	730
731	TEX22	731
732	TFDP2	732
733	TFF3	733
734	TGDS	734
735	THRAP3	735
736	THSD7B	736
737	THTPA	737
738	TIGD5	738
739	TIMM10B	739
740	TKFC	740
741	TLDC1	741
742	TMEM106C	742
743	TMEM109	743
744	TMEM126A	744
745	TMEM126B	745
746	TMEM132A	746
747	TMEM132B	747
748	TMEM132D	748
749	TMEM138	749
750	TMEM178B	750
751	TMEM184B	751
752	TMEM216	752
753	TMEM241	753
754	TMEM258	754
755	TMUB2	755
756	TNPO3	756
757	TOP1MT	757
758	TP73	758
759	TPH2	759
760	TPP1	760
761	TPRG1L	761
762	TRIM3	762
763	TRNAC-ACA	763
764	TRNAC-GCA	764
765	TRNAE-UUC	765
766	TRNAF-GAA	766
767	TRNAG-CCC	767
768	TRNAK-UUU	768
769	TRNAR-CCU	769
770	TRNAR-GCG	770
771	TRNASTOP-CUA	771
772	TRNAW-CCA	772
773	TRPM3	773
774	TSG101	774
775	TSPAN6	775
776	TSPYL1	776
777	TSTA3	777
778	TTC13	778
779	TTC28	779
780	TTN	780
781	TTYH2	781
782	UBIAD1	782
783	UBTD2	783
784	UEVLD	784
785	UGGT1	785
786	UMODL1	786
787	UPF2	787
788	USP40	788
789	UST	789
790	UXS1	790
791	VPS37C	791
792	VWA9	792
793	VWCE	793
794	WDR4	794
795	WDR7	795
796	WDR70	796
797	WFS1	797
798	WIPF3	798
799	WNK2	799
800	WNT5B	800
801	WRAP73	801
802	XYLB	802
803	YBX1	803
804	YIPF1	804
805	ZFAT	805
806	ZFHX2	806
807	ZFP41	807
808	ZFPM2	808
809	ZIM3	809
810	ZMIZ2	810
811	ZNF181	811
812	ZNF277	812
813	ZNF599	813
814	ZNF623	814
815	ZNF674	815
816	ZNF687	816
817	ZNF696	817
818	ZNF746	818
819	ZRANB3	819
