# Supplementary material for: Insight into unique somitogenesis of yak (Bos grunniens) with one additional thoracic vertebra
Source: BMC Genomics. 2020 Mar 4;21:201. doi: 10.1186/s12864-020-6598-9 (PMC7057515; doi:10.1186/s12864-020-6598-9)
Supplement: Supplementary file 2 — Additional file 2. Primers used to amplify the sequences harboring the final seven loci. [file 12864_2020_6598_MOESM2_ESM.xlsx]

## Sheet: Sheet1
	Table S2. primers used to amplify the sequence harboring the ten target loci
	contig name	position	Forward primer	Reverse primers
	NW_005393519.1	1880654	GGTCCTAGGATGCCCTCTGTG	CGGCATCCCACAGTGTCC
	NW_005393912.1	671991	TCATATCAGGTGGCCAAAGTAGTGG	GGACTATAAAGAAATGAGTGCCAAAGAAT
	NW_005393975.1	831605	GATTCAGCCAGGGTCAGTGGTG	GTGACCCAGACAAACAGACACTG
	NW_005395295.1	71135	GTGTAAGCTTTAACATGGCTCCTAAC	TTATGATTGTGGCGGTCCCTGTT
	NW_005395295.1	120912	CGATTCCAACCCTAAGTTAGATGGTT	GAGATCCCAGACTTTGACGGTCAG
	NW_005395655.1	692805	TGTGACTGAGTGACTGCTCTTTTAA	AACCCAGAAACCTAAACCCATTCATT
	NW_005395655.1	847691	CAAACCAGTGTTCCCTGAATCAAAAGG	ATTCTAAAGACCTGCAGCGGGCC
